# Supplementary material for: Synaptic proteasome is inhibited in Alzheimer’s disease models and associates with memory impairment in mice
Source: Commun Biol. 2023 Nov 7;6:1127. doi: 10.1038/s42003-023-05511-9 (PMC10630330; doi:10.1038/s42003-023-05511-9)
Supplement: Supplementary file 2 — Supplementary Data 1 [file 42003_2023_5511_MOESM2_ESM.xlsx]

## Sheet: Fig 1A
Fig 1A
	Ubiquitin		GAPDH		Ub/GAPDH	average crtl		Ub/GAPDH (rel to ctrl)
Ctrl1	8335106		3618698		2.30334	2.57489		0.894542
AD1	17261269		4082527		4.22808			1.64205
Ctrl2	9154612		2703406		3.38633			1.31514
AD2	26651281		6355820		4.19321			1.6285
Ctrl3	9417026		3801648		2.47709			0.962019
AD3	20009118		4797991		4.17031			1.61961
Ctrl4	12422784		6663820		1.86421			0.723999
AD4	15525905		3804991		4.08041			1.58469
Ctrl5	13504462		5814184		2.32268			0.90205
AD5	8922127		2521870		3.5379			1.374
Ctrl6	14975612		4514406		3.31729			1.28833
AD6	14746775		6585234		2.23937			0.869697
Ctrl7	11877734		5047355		2.35326			0.913927
AD7	14584349		3568305		4.08719			1.58733
Ctrl8	23519210		14409690		1.63218	1.56761		1.04119
AD8	13671311		7779376		1.75738			1.12106
Ctrl9	22589625		13917740		1.62308			1.03539
AD9	30723302		17218154		1.78436			1.13827
Ctrl10	20738574		14326619		1.44756			0.923418
AD10	26145009		18512447		1.41229			0.900924
AD11	31559595		15860669		1.9898			1.26933

## Sheet: Fig 1B
Fig 1B
	20S sub a1		GAPDH		20S sub a1/GAPDH	average ctrl		20S sub a1/GAPDH (rel to ctrl)
Ctrl1	1372870		4888527		0.280835	0.607036		0.462633
AD1	4270234		6807820		0.627254			1.03331
Ctrl2	1778163		3867577		0.459761			0.757387
AD2	9647770		9868355		0.977647			1.61053
Ctrl3	2277698		4490941		0.507176			0.835496
AD3	6466284		6375284		1.01427			1.67086
Ctrl4	6211234		7110941		0.873476			1.43892
AD4	3240527		4740941		0.68352			1.126
AD5	941870		4119698		0.228626			0.376627
Ctrl5	6829406		6174234		1.10611			1.82215
AD6	6965477		9749184		0.714468			1.17698
Ctrl6	2424163		5843406		0.414854			0.68341
AD7	7610527		8410234		0.904913			1.49071
	ubiquitina
Ctrl7	38583976		14768811		2.61253	2.5097		1.04097
AD8	23625763		9097326		2.597			1.03479
Ctrl8	25502642		12137154		2.1012			0.837233
AD9	57146746		15417054		3.70672			1.47696
Ctrl9	22243612		7900790		2.81537			1.12179
AD10	50543039		14172104		3.56638			1.42104
AD11	60055151		14796690		4.05869			1.6172

## Sheet: Fig 1C
Fig 1C
	Rpt6		GAPDH		Rpt6/GAPDH	average ctrl		Rpt6/GAPDH (rel to ctrl)
AD1	4453113		2906234		1.53226	1.22831		1.24745
Ctrl1	5757527		3577941		1.60917			1.31007
AD2	6875113		4086577		1.68236			1.36965
AD3	5318941		3961234		1.34275			1.09316
Ctrl2	7228698		5827406		1.24047			1.00989
AD4	6837770		4964941		1.37721			1.12122
AD5	4534113		3712284		1.22138			0.994356
Ctrl3	5697698		5114698		1.11399			0.906922
AD6	9997062		7204062		1.3877			1.12976
Ctrl4	6567406		5451113		1.20478			0.980843
AD7	7437941		7198941		1.0332			0.841152
AD8	6500941		7104820		0.915004			0.744927
Ctrl5	7847527		8063941		0.973163			0.792275
AD9	7055648		8883941		0.794202			0.646579

## Sheet: Fig 1D-F
Fig 1D-F
	Chymotrypsin-like activity	rel to ctrl		Trypsin-like activity	rel to ctrl		Caspase-like activity	rel to ctrl
Veh1	185.29	1		603.105	1		315.937	1
Abos1	117.504	0.634163		448.598	0.743814		266.038	0.84206
Veh2	417.535	1		11805	1		1204.8	1
Abos2	378.997	0.907701		11762.8	0.996418		732.688	0.608139
Veh3	2057.58	1		4355.51	1		1046.11	1
Abos3	1570.66	0.763355		3658.18	0.839898		869.697	0.831362
Veh4	671.666	1		929.909	1		452.899	1
Abos4	666.376	0.990573		1017.01	1.10632		432.584	0.94065
Veh5	308.905	1		388.788	1		359.546	1
Abos5	270.996	0.877278		383.789	0.987142		310.18	0.862698

## Sheet: Fig 1G
Fig 1G
	20S sub a1		GAPDH		20S sub a1/GAPDH	average ctrl		20S sub a1/GAPDH (rel to ctrl)
Veh1	17546740		4844740		3.62181	2.09756		1.72668
Abos1	9642497		4935397		1.95374			0.931435
Veh2	2638891		2548255		1.03557			0.493701
Abos2	6449962		2262033		2.8514			1.35939
Veh3	12303933		6155518		1.99885			0.952938
Abos3	13422326		5456397		2.45992			1.17275
Veh4	11454205		6605569		1.73402			0.826685
Abos4	13370033		7455740		1.79325			0.854923

## Sheet: Fig 1H
Fig 1H
	19S sub Rpt6	GAPDH	Rpt6/GAPDH	average ctrl	rel to ctrl
V1	12662589	12408690	1.02046	1.02046	1
A1	14633296	14982782	0.976674		0.957091
V2	623991	322007	1.93782	7.17214	0.270187
A2	763456	248108	3.07711		0.429037
V3	1981941	252125	7.86094		1.09604
A3	2678527	337939	7.92606		1.10512
V4	3611820	308238	11.7176		1.63377
A4	2656527	456074	5.82477		0.812139

## Sheet: Fig 2A-C
Fig 2A-C
	Chymotrypsin-like activity	rel to ctrl		Trypsin-like activity	rel to ctrl		Caspase-like activity	rel to ctrl
Veh1	477.288	1		1773.86	1		955.855	1
Abos1	377.594	0.791124		1476.79	0.832529		896.71	0.938123
Veh2	2946.26	1		4722.84	1		972.258	1
Abos2	2255.81	0.765654		3507.02	0.742567		924.175	0.950545
Veh3	2057.58	1		4355.51	1		1046.11	1
Abos3	1570.66	0.763355		3658.18	0.839898		869.697	0.831362
Veh4	3059.41	1		2536.55	1
Abos4	2895.8	0.946523		2199.29	0.867039
Veh5	1320.38	1		1450.93	1		876.345	1
Abos5	1168.09	0.884658		1276.81	0.879998		811.704	0.926238

## Sheet: Fig 2D
Fig 2D
	20S sub a1	b-actina		20S sub a1/b-actin	rel to control
V1	3988406	12174719		0.327597	1
A1	3236062	10759841		0.300754	0.918059
V2	7877305	10355083		0.760719	1
A2	5640284	9054184		0.622948	0.818894
V3	2006820	6949527		0.288771	1
A3	820284	2689648		0.304978	1.05613
V4	2295991	8188640		0.280387	1
A4	1867698	10565610		0.176771	0.630454
V5	15550255	12373376		1.25675	1
A5	14171912	11625912		1.21899	0.969956
V6	10978326	10644669		1.03134	1
A6	7005083	5119841		1.36822	1.32664
V7	11553912	17012912		0.679126	1
A7	14491790	16311497		0.88844	1.30821

## Sheet: Fig 2E
Fig 2E
	Rpt6		b-actin		Rpt6/b-actin	rel to control
V1	4872113		2155113		2.26072	1
A1	8428991		6010284		1.40243	0.620345
V2	2698113		1099698		2.4535	1
A2	7414234		3150355		2.35346	0.959224
V3	5756062		2766355		2.08074	1
A3	3817113		2087184		1.82883	0.878935
V4	2445355		1682184		1.45368	1
A4	6900891		3665012		1.88291	1.29527
V5	6914355		3187184		2.16942	1
A5	9907770		4681598		2.11632	0.975522
V6	9865234		7827406		1.26035	1
A6	9544184		6531719		1.46121	1.15937

## Sheet: Fig 2G
Fig 2G
								Int dens	average	rel to ctrl				int dens	average	rel to ctrl				int dens	average	rel to ctrl				int dens	average	rel to ctrl
1	veh_2_-0097_c2.TIF	int dens	average	rel to ctrl		1	Veh2_-0023_c2-1.TIF	463128	629232	1		1	Veh2_-0031_(c2+c4).TIF (green)	275637	316951	1		1	veh_2_-0100_c2.TIF	371903	199720	1		1	Veh_1_-0001_Alexa 488.TIF	2339.62	1989.85	1
2	veh_2_-0096_c2.TIF	99.855	126.994	1		2	Veh2_-0024_c2-1.TIF	96380				2	Veh2_-0032_(c2+c4).TIF (green)	123702				2	veh_2_-0099_c2.TIF	133579				2	Veh_1_-0002_Alexa 488.TIF	2446.88
3	veh_2_-0095_c2.TIF	149.642				3	Veh2_-0025_c2.TIF	1347466				3	Veh2_-0033_(c2+c4).TIF (green)	190955				3	veh_2_-0098_c2.TIF	240870				3	Veh_1_-0003_Alexa 488.TIF	1901.66
4	veh_2_-0094_c2.TIF	125.15				4	Veh_-0002_c2.TIF	472937				4	Veh2_-0034_(c2+c4).TIF (green)	276593				4	veh_2_-0097_c2.TIF	202108				4	Veh_2_-0025_Alexa 488.TIF	1941.28
5	veh_2_-0093_c2.TIF	90.586				5	Veh_-0003_c2.TIF	303922				5	Veh2_-0035_(c2+c4).TIF (green)	321010				5	veh_2_-0096_c2.TIF	238664				5	Veh_2_-0024_Alexa 488.TIF	1714.54
6	veh_2_-0092_c2.TIF	126.05				6	Veh_-0004_c2.TIF	921526				6	Veh2_-0036_(c2+c4).TIF (green)	273518				6	veh_2_-0095_c2.TIF	204762				6	Veh_2_-0023_Alexa 488.TIF	1863.11
7	veh_1_-0091_c2.TIF	227.572				7	Veh_-0005_c2.TIF	427736				7	Veh2_-0037_(c2+c4).TIF (green)	337985				7	veh_2_-0094_c2.TIF	177418				7	Veh_2_-0022_Alexa 488.TIF	1201.52
8	veh_1_-0090_c2.TIF	95.859				8	Veh_-0006_c2.TIF	1113898				8	Veh2_-0038_(c2+c4).TIF (green)	398865				8	veh_2_-0093_c2.TIF	159265				8	Veh_2_-0020_Alexa 488.TIF	2447.23
9	veh_1_-0089_c2.TIF	98.978				9	Veh_-0007_c2.TIF	1102899				9	Veh2_-0039_(c2+c4).TIF (green)	239146				9	veh_2_-0092_c2.TIF	228663				9	Veh_2_-0018_Alexa 488.TIF	1563.13
10	veh_1_-0088_c2.TIF	29.199				10	Veh_-0008_c2.TIF	1276975				10	Veh1_-0023_(c2+c4).TIF (green)	204009				10	veh_1_-0091_c2.TIF	186850				10	Veh_2_-0017_Alexa 488.TIF	1316.55
11	veh_1_-0087_c2.TIF	88.052				11	Veh_-0009_c2.TIF	836308				11	Veh1_-0024_(c2+c4).TIF (green)	82335				11	veh_1_-0090_c2.TIF	229564				11	Veh_2_-0016_Alexa 488.TIF	1414.79
12	veh_1_-0086_c2.TIF	16.667				12	Veh_-0010_c2.TIF	1056873				12	Veh2_-0026_(c2+c4).TIF (green)	366433				12	veh_1_-0089_c2.TIF	88513				12	Veh_2_-0015_Alexa 488.TIF	1442.52
13	veh_1_-0085_c2.TIF	65.75				13	Veh_-0011_c2.TIF	146459				13	Veh2_-0027_(c2+c4).TIF (green)	740294				13	veh_1_-0088_c2.TIF	157130				13	Veh_2_-0014_Alexa 488.TIF	1452.62
14	veh_1_-0084_c2.TIF	58.381				14	Veh_-0012_c2.TIF	565814				14	Veh2_-0028_(c2+c4).TIF (green)	212694				14	veh_1_-0086_c2.TIF	114978				14	Veh_2_-0013_Alexa 488.TIF	1407.43
15	veh_1_-0082_c2.TIF	188.354				15	Veh_-0013_c2.TIF	585596				15	Veh2_-0029_(c2+c4).TIF (green)	617787				15	veh_1_-0085_c2.TIF	123251				15	Veh_2_-0012_Alexa 488.TIF	1468.23
16	veh_1_-0080_c2.TIF	63.356				16	Veh2_-0014_c2.TIF	143711				16	Veh2_-0030_(c2+c4).TIF (green)	410246				16	veh_1_-0084_c2.TIF	258984				16	Veh_2_-0011_Alexa 488.TIF	1454.38
17	veh_1_-0079_c2.TIF	368.106				17	Veh2_-0015_c2.TIF	86375										17	veh_1_-0083_c2.TIF	103998				17	Veh_1_-0030_Alexa 488.TIF	2280.43
18	veh_2_-0100_c2.TIF	116.797				18	Veh2_-0016_c2.TIF	129115										18	veh_1_-0082_c2.TIF	128303				18	Veh_1_-0029_Alexa 488.TIF	2751.15
19	veh_2_-0099_c2.TIF	284.027				19	Veh2_-0017_c2.TIF	398474										19	veh_1_-0080_c2.TIF	469856				19	Veh_1_-0028_Alexa 488.TIF	2640.05
20	veh_2_-0098_c2.TIF	81.481				20	Veh2_-0018_c2.TIF	669132				1	Abos1_-0004_(c2+c4).TIF (green)	486974	295745	0.933096		20	veh_1_-0079_c2.TIF	175737				20	Veh_1_-0027_Alexa 488.TIF	2429.8
		166.028				21	Veh2_-0019_c2.TIF	555682				2	Abos1_-0007_(c2+c4).TIF (green)	346801										21	Veh_1_-0026_Alexa 488.TIF	1897.97
						22	Veh2_-0020_c2.TIF	1348254				3	Abos1_-0008_(c2+c4).TIF (green)	318576										22	Veh_1_-0010_Alexa 488.TIF	2173.24
1	abos_2_-0078_c2.TIF					23	Veh2_-0021_c2.TIF	109047				4	Abos1_-0011_(c2+c4).TIF (green)	296881				1	abos_2_-0076_c2.TIF	75943	142996	0.715985		23	Veh_1_-0009_Alexa 488.TIF	2279.84
2	abos_2_-0077_c2.TIF	17.701	60.8407	0.479082		24	Veh2_-0022_c2.TIF	943860				5	Abos2_-0013_(c2+c4).TIF (green)	337340				2	abos_2_-0075_c2.TIF	280483				24	Veh_1_-0008_Alexa 488.TIF	2389.1
3	abos_2_-0076_c2.TIF	29.814										6	Abos2_-0014_(c2+c4).TIF (green)	233173				3	abos_2_-0074_c2.TIF	164740				25	Veh_1_-0007_Alexa 488.TIF	2529.52
4	abos_2_-0075_c2.TIF	20.744				1	Abos2_-0047_c2.TIF	118819				7	Abos2_-0015_(c2+c4).TIF (green)	247253				4	abos_2_-0073_c2.TIF	153002				26	Veh_1_-0006_Alexa 488.TIF	2793.45
5	abos_2_-0074_c2.TIF	133.479				2	Abos2_-0046_c2.TIF	95989	233164	0.370553		8	Abos2_-0016_(c2+c4).TIF (green)	150803				5	abos_2_-0072_c2.TIF	123956				27	Veh_1_-0005_Alexa 488.TIF	2754.72
6	abos_2_-0073_c2.TIF	78.417				4	Abos2_-0045_c2.TIF	85073				9	Abos2_-0018_(c2+c4).TIF (green)	373537				6	abos_2_-0071_c2.TIF	92159				28	Veh_1_-0004_Alexa 488.TIF	2010.79
7	abos_2_-0072_c2.TIF	75.877				6	Abos2_-0044_c2.TIF	146130				10	Abos2_-0019_(c2+c4).TIF (green)	321561				7	abos_2_-0070_c2.TIF	152461				29	Veh_2_-0021_Alexa 488.TIF	1470.75
8	abos_2_-0071_c2.TIF	26.772				8	Abos2_-0043_c2.TIF	396288				11	Abos2_-0020_(c2+c4).TIF (green)	197449				8	abos_2_-0069_c2.TIF	111802				30	Veh_2_-0019_Alexa 488.TIF	1919.19
9	abos_2_-0070_c2.TIF	21.111				10	Abos2_-0042_c2.TIF	360232				12	Abos2_-0021_(c2+c4).TIF (green)	197927				9	abos_2_-0068_c2.TIF	188108
10	abos_2_-0069_c2.TIF	50.138				12	Abos2_-0041_c2.TIF	83036				13	Abos2_-0022_(c2+c4).TIF (green)	294203				10	abos_2_-0067_c2.TIF	88560				1	Abos_3_-0059_Alexa 488.TIF	1461.35	1802.06	0.905624
11	abos_2_-0068_c2.TIF	31.895				14	Abos2_-0040_c2.TIF	125294				14	Abos1_-0001_(c2+c4).TIF (green)	346043				11	abos_2_-0059_c2.TIF	204513				1	Abos_3_-0060_Alexa 488.TIF	1818.42
12	abos_2_-0067_c2.TIF	135.253				16	Abos2_-0039_c2.TIF	221079				15	Abos1_-0002_(c2+c4).TIF (green)	287658				12	abos_2_-0058_c2.TIF	139667				2	Abos_3_-0058_Alexa 488.TIF	1666.2
13	abos_2_-0066_c2.TIF	36.08				18	Abos_-0038_c2.TIF	93114										13	abos_2_-0057_c2.TIF	140643				3	Abos_3_-0057_Alexa 488.TIF	1893.75
14	abos_2_-0059_c2.TIF	30.562				20	Abos_-0037_c2.TIF	126862										14	abos_2_-0077_c2.TIF	85913				4	Abos_3_-0056_Alexa 488.TIF	1584.11
15	abos_2_-0058_c2.TIF	158.414				22	Abos_-0036_c2.TIF	72553																5	Abos_3_-0055_Alexa 488.TIF	1806.34
16	abos_2_-0057_c2.TIF	51.67				24	Abos_-0035_c2.TIF	138215																6	Abos_3_-0053_Alexa 488.TIF	1655.99
		75.525				26	Abos_-0034_c2.TIF	128525																7	Abos_3_-0051_Alexa 488.TIF	1560.65
						28	Abos_-0033_c2.TIF	310666																8	Abos_2_-0050_Alexa 488.TIF	1664.78
						30	Abos_-0032_c2.TIF	279381																9	Abos_2_-0049_Alexa 488.TIF	2091.99
						32	Abos_-0031_c2.TIF	237562																10	Abos_2_-0048_Alexa 488.TIF	2036.8
						34	Abos_-0030_c2.TIF	221773																11	Abos_2_-0047_Alexa 488.TIF	1586.13
						36	Abos_-0029_c2.TIF	122660																12	Abos_2_-0046_Alexa 488.TIF	2401.96
						38	Abos_-0028_c2.TIF	318685																13	Abos_2_-0045_Alexa 488.TIF	1658.01
						40	Abos_-0027_c2.TIF	583061																14	Abos_2_-0044_Alexa 488.TIF	1788.01
						42	Abos_-0026_c2.TIF	280827																15	Abos_2_-0043_Alexa 488.TIF	1719.97
						44	Abos2_-0049_c2.TIF	279942																16	Abos_2_-0042_Alexa 488.TIF	1671.76
						46	Abos2_-0048_c2.TIF	770162																17	Abos_2_-0041_Alexa 488.TIF	1940.69
																								18	Abos_1_-0040_Alexa 488.TIF	1718.37
																								19	Abos_1_-0039_Alexa 488.TIF	1758.33
																								20	Abos_1_-0038_Alexa 488.TIF	2329.99
																								21	Abos_1_-0037_Alexa 488.TIF	2155.45
																								22	Abos_1_-0036_Alexa 488.TIF	2165.39
																								23	Abos_1_-0035_Alexa 488.TIF	1773.15
																								24	Abos_1_-0034_Alexa 488.TIF	1616.09
																								25	Abos_1_-0033_Alexa 488.TIF	1565.47
																								26	Abos_1_-0032_Alexa 488.TIF	1551.32
																								27	Abos_1_-0031_Alexa 488.TIF	2336.22
																								28	Abos_3_-0061_Alexa 488.TIF	1282.92

[truncated: 16 more sheets: Fig 2H, Fig 2I, Fig 2J, Fig 3B, Fig 3C, Fig 4A-C, Fig 4D-E, Fig 4F-G, Fig 4H, Fig 4I-K, Fig 5A-C, Fig 5D-E, Fig 6A-B, Fig 6C-D, Fig 6E, Fig 6F-G]
